# Supplementary material for: Anodal tDCS over the Primary Motor Cortex Facilitates Long-Term Memory Formation Reflecting Use-Dependent Plasticity
Source: PLoS One. 2015 May 21;10(5):e0127270. doi: 10.1371/journal.pone.0127270 (PMC4440644; doi:10.1371/journal.pone.0127270)
Supplement: S1 File — (TXT) [file pone.0127270.s001.txt]

name	first session	experiment	Train 1	Train 2	Train 3	Train 4	Train 5	Train 6	Train 7	Train 8	Train 9	Train 10	RT D1-1		RT D2-1	RT D2-2	RT D2-3		RT D7-1	RT D7-2	RT D7-3		Train 1	Train 2	Train 3	Train 4	Train 5	Train 6	Train 7	Train 8	Train 9	Train 10	RT D1		RT 1 D2	RT 2 D2	RT 3 D2		RT 1 D7	RT 2 D7	RT 3 D7
			anode	anode	anode	anode	anode	anode	anode	anode	anode	anode	anode		anode	anode	anode		anode	anode	anode		sham	sham	sham	sham	sham	sham	sham	sham	sham	sham	sham		sham	sham	sham		sham	sham	sham
CATE (m)	anode	exp1	100	134.7244549	132.6276033	141.2211588	134.7560215	135.3042455	144.2848656	133.3510546	129.4012855	143.7146671	133.58044		137.0471073	147.8604103	157.4117334		148.2150751	144.8616712	153.2766287		100	104.1975432	110.2576002	109.8645197	108.7025555	111.7887769	112.4452912	113.8518651	106.4936859	113.5901793	100.6479273		97.49739934	96.99202895	106.8776011		98.24461082	104.7944091	107.8073543
DIPE (m)	anode	exp1	100	131.5785634	149.7066028	159.0927326	164.3819495	141.687397	133.6962361	133.373175	147.1681816	162.5371735	151.4520517		140.0795959	161.6510858	165.3423939		157.4411307	160.415508	147.8082269		100	102.2551867	110.7139004	105.6236911	115.8125475	118.1639479	112.6293528	112.0112257	120.3712165	123.0807868	100.3149848		107.7330281	113.3415137	119.438005		97.99876859	98.70916951	104.6585119
DYBE (m)	anode	exp1	100	113.4734414	125.955218	122.2970908	116.9215859	126.7539673	126.2393975	129.405583	118.9530779	128.6748443	113.0382148		113.5011608	125.7969776	127.7026518		115.4672195	117.7374731	120.8409966		100	108.9574133	106.0700182	105.1394184	109.3609629	115.4679827	117.8872694	119.787608	115.4265629	114.9897355	101.4342119		101.7767773	108.6378167	117.603375		85.43175751	102.5611544	99.4475576
FLVH (m)	anode	exp1	100	114.304073	116.9936347	117.8440546	122.3075023	133.6089375	134.0002749	134.9270352	133.8770241	131.4346395	110.6065201		99.91582438	112.5774915	116.783473		107.1980254	133.2979103	150.9937643		100	106.9595275	106.6132838	111.5814666	115.5082763	125.4221996	129.1785105	128.1983723	127.0446851	132.9173128	115.4864177		105.8188119	115.9704402	124.5625859		110.7236474	108.6280524	111.3354022
KAJE (f)	anode	exp1	100	101.9586129	105.9389942	107.1490651	109.7498734	109.8662236	109.4953056	104.452003	109.9133641	115.0688988	104.1444365		90.15458697	100.2762375	105.2315363		105.5603331	112.3362441	110.8557731		100	102.973294	109.245555	116.5190441	121.5478742	128.2692661	130.0058998	141.095898	130.2215273	138.9621474	122.1160862		114.0049384	119.2581073	130.7177198		101.6908781	104.1505699	120.0745567
MAHI (f)	anode	exp1	100	105.7235422	106.1524415	114.1576222	109.0385897	108.0790858	107.9637667	119.2982627	127.5110605	122.5750488	121.2045693		113.5421929	134.8278075	136.0153838		114.1208297	125.1922609	137.8044804		100	103.3670542	98.50876887	105.2888271	106.5742475	108.1707339	115.7671885	118.620091	117.1283658	110.1046311	96.33845144		115.5724082	123.237215	135.1979059		111.3544817	107.8188317	119.5612669
MAPA (m)	anode	exp1	100	122.7810412	125.0795988	143.47164	155.4080959	159.2813462	153.5854724	159.8470578	163.2407489	163.2407489	129.0642963		130.0128045	137.5137232	132.2894435		133.3149531	142.0922087	148.9628536		100	106.510381	105.2156087	106.6845054	112.7923303	106.4359229	111.6047455	107.4750965	105.3232212	99.86431937	103.9647025		97.12326396	100.1272775	97.6405263		104.730675	103.3778435	107.4627357
EGSE (f)	sham	exp1	100	85.3809564	95.36847631	106.4821903	113.6330262	126.2585772	126.9071843	127.9334943	126.3098051	132.0046876	112.7439217		119.3273568	107.5737621	111.4760879		113.5963285	123.6490752	122.9258594		100	111.3932391	117.9719326	136.3152276	136.1201251	136.7202447	140.9432255	154.8606155	143.122819	157.1638802	136.3247085		121.5299229	130.7043594	130.2249594		136.1872775	139.4190346	143.3567638
GIVE (m)	sham	exp1	100	108.7522375	114.5276447	121.6419879	115.0045884	123.2794117	125.6150305	123.3623395	119.6690323	130.4014435	117.1081338		105.1759075	116.2243466	122.1559129		113.3968339	122.8766698	126.9063638		100	115.4366145	118.9804283	129.6486994	123.911462	127.6847836	129.8589528	122.7419106	125.3971908	133.0012326	119.6102716		107.6721985	123.7535234	128.3454619		104.9321624	118.1028768	119.9734339
GRVE (f)	sham	exp1	100	103.5588491	106.9057881	121.3988677	119.555677	118.7559605	120.1404606	122.7452877	122.8199029	118.3070569	108.2652387		105.3673125	105.2481321	107.3222898		110.212863	115.8764212	121.7072531		100	113.0252453	129.7146445	128.6675752	144.0363689	148.5345969	151.5454534	149.3600014	154.0912859	155.558775	139.8526155		127.0994902	136.1472801	136.0836508		131.7688038	139.9319146	146.1220411
KAPO (f)	sham	exp1	100	109.4287382	117.9843363	129.1698497	125.8975767	115.7140596	127.7785053	124.701467	125.7765612	107.4865025	107.521986		99.22170355	106.377153	110.4601505		133.6149543	132.2535367	136.0213115		100	111.2278481	99.3186865	103.3637981	102.9498727	126.6534372	128.8382168	119.7035919	129.4783977	124.1721169	111.55543		114.0369589	125.6658099	112.8792482		114.5835735	127.2727636	128.1774227
SISM (f)	sham	exp1	100	113.0884671	115.1683237	113.5138483	115.9766142	120.717288	122.9567455	119.2360286	116.0272403	111.4262167	107.7836553		106.3582723	119.8243162	123.373661		132.5134853	137.6265537	140.9955616		100	98.01509096	105.6049883	111.028701	113.9385339	112.76694	115.4911697	114.8003478	108.9011516	113.1592567	106.6494079		103.5332356	120.4831524	127.9364771		115.1476682	120.643847	129.7299865
TIVS (f)	sham	exp1	100	103.9969276	105.7114147	106.1241625	108.2357055	122.638835	114.7021455	122.4748518	128.0893257	134.3695875	138.4107294		125.1175507	151.1973544	156.3347177		137.866693	145.4830073	159.4241163		100	122.2908993	120.5525115	133.7813837	140.9755415	144.5251667	151.7928095	147.5119772	152.9991275	147.2141953	109.3292814		131.1042491	129.4890654	149.8908799		128.2884693	134.2036143	137.1604892
WOHO (m)	sham	exp1	100	97.1319833	94.98584358	94.02741039	95.49083071	94.74084044	98.18207625	97.46304107	92.47250786	96.00327707	92.37039419		96.81557638	100.1617159	105.931227		103.7798899	111.3280486	111.1223839		100	103.6546951	101.3104372	97.39943874	104.4818708	97.1955873	105.6822818	99.13104569	101.2773604	105.4965631	96.52293192		81.2149849	88.80306655	90.94536129		93.40133507	91.78186576	99.06856924
																																									
																																									
																																									
																																									
																																									
